# Supplementary material for: Quality of Life in Myasthenia Gravis and Correlation of MG-QOL15 with Other Functional Scales
Source: J Clin Med. 2022 Apr 14;11(8):2189. doi: 10.3390/jcm11082189 (PMC9025772; doi:10.3390/jcm11082189)
Supplement: Supplementary file 1 [file jcm-11-02189-s001.zip]

Archive with 1 entries (1 files):
- jcm-1645532-supplementary.pdf
